# Supplementary material for: Parvimonas micra activates the Ras/ERK/c-Fos pathway by upregulating miR-218-5p to promote colorectal cancer progression
Source: J Exp Clin Cancer Res. 2023 Jan 10;42:13. doi: 10.1186/s13046-022-02572-2 (PMC9830783; doi:10.1186/s13046-022-02572-2)
Supplement: Supplementary file 2 — Additional file 2. [file 13046_2022_2572_MOESM2_ESM.xlsx]

## Sheet: Sheet1
Supplemental table 1 Primer sequences used in this article
primer name	Primer sequence
P.micra-F	AAGAATGGAGAGAGTTGTTAGAGAAAGAA
P.micra-R	TTGTGATAATTGTGAAGAACCGAAGA
16S-F	ACTCCTRCGGGAGGCAG
16S-R	GGACTACCVGGGTATCTAAT
GAPDH-F	TGTAGTTGAGGTCAATGAAGGG
GAPDH-R	ACATCGCTCAGACACCATG
PTPRR-F	GTAACCGATTCATTGAGCACCTAC
PTPRR-R	GCTGTCTTCCTGCCAAACCATC
U6-F	CTCGCTTCGGCAGCACA
U6-R	AACGCTTCACGAATTTGCGT
218-5p-RT	GTCGTATCCAGTGCAGGGTCCGAGGTGCACTGGATACGACACATGGT
218-5p-F	GGGGGTTGTGCTTGATCTAAC
218-5p-R	CAGTGCAGGGTCCGAGGT
Ras-F	CAGTAGACACAAAACAGGCTCAG
Ras-R	TGTCGGATCTCCCTCACCAATG
c-Fos-F	GCCTCTCTTACTACCACTCACC
c-Fos-R	AGATGGCAGTGACCGTGGGAAT
Erk-F	ACACCAACCTCTCGTACATCGG
Erk-R	TGGCAGTAGGTCTGGTGCTCAA
