# Supplementary material for: Parvimonas micra activates the Ras/ERK/c-Fos pathway by upregulating miR-218-5p to promote colorectal cancer progression
Source: J Exp Clin Cancer Res. 2023 Jan 10;42:13. doi: 10.1186/s13046-022-02572-2 (PMC9830783; doi:10.1186/s13046-022-02572-2)
Supplement: Supplementary file 4 — Additional file 4. [file 13046_2022_2572_MOESM4_ESM.xlsx]

## Sheet: Sheet2
Supplemental table 3 Differential mirRNAs for cells miRNA sequencing
sRNA	Pm42_readcount	BL_readcount	log2FoldChange
hsa-miR-597-5p	3.29215	0	4.15585
hsa-miR-4449	5.57611	0.311399	3.95472
hsa-miR-122-5p	200.623	15.5371	3.6856
hsa-miR-122b-3p	200.623	15.5371	3.6856
hsa-miR-218-5p	162.236	15.1768	3.42425
hsa-miR-663b	6.61464	0.739386	3.28002
hsa-miR-6751-5p	7.0978	1.05078	2.80877
hsa-miR-214-3p	22.3256	3.51666	2.70967
hsa-miR-125b-1-3p	10.8294	1.72649	2.69465
hsa-miR-199a-5p	163.706	27.3429	2.58111
hsa-miR-10395-3p	20.4687	3.69416	2.42132
hsa-miR-9-5p	62.4905	12.1636	2.36295
hsa-miR-6799-3p	19.3348	6.13195	1.62002
hsa-miR-6511a-5p	15.7288	5.31058	1.57716
hsa-miR-5581-3p	20.1895	6.96686	1.52178
hsa-miR-7704	32.4334	11.4285	1.50736
hsa-miR-6511b-5p	20.2432	7.61072	1.39439
hsa-miR-589-3p	43.9841	19.8882	1.13261
hsa-miR-210-5p	152.424	71.4779	1.09293
hsa-miR-199a-3p	111.009	60.8397	0.873525
hsa-miR-3940-3p	270.36	161.517	0.744859
hsa-miR-193a-5p	64.0288	38.2587	0.741172
hsa-miR-210-3p	1018.33	623.774	0.706712
hsa-miR-4286	915.116	609.566	0.584099
hsa-miR-193b-3p	716.251	479.84	0.575112
hsa-miR-642a-5p	126.401	87.2875	0.528452
hsa-miR-4713-5p	233.742	163.148	0.511091
hsa-miR-1296-5p	970.331	681.885	0.505761
hsa-miR-320a-3p	8267.63	5833.95	0.502664
hsa-miR-365a-5p	454.108	319.805	0.501671
hsa-miR-532-3p	323.199	229.302	0.493435
hsa-miR-339-5p	10629.3	7590.2	0.485507
hsa-miR-1306-5p	1136.12	811.426	0.484363
hsa-miR-877-5p	3366.01	2418.38	0.476267
hsa-miR-483-5p	227.931	164.203	0.465924
hsa-miR-330-3p	3389.66	2453.56	0.465471
hsa-let-7e-3p	703.548	508.638	0.465118
hsa-miR-10401-3p	367.976	266.628	0.458633
hsa-miR-1260b	2081.75	1518.46	0.454575
hsa-miR-128-1-5p	333.229	243.431	0.451257
hsa-let-7d-3p	9253.37	6879.3	0.427456
hsa-miR-197-3p	5131.57	3825.78	0.423044
hsa-miR-1307-3p	58680.4	44086.3	0.412489
hsa-miR-194-3p	2717.08	2052.64	0.403476
hsa-miR-574-3p	862.846	652.457	0.400837
hsa-miR-3184-3p	39543.8	30195.8	0.389061
hsa-miR-423-5p	39545.9	30198.5	0.389005
hsa-miR-3615	1244.51	952.375	0.384371
hsa-miR-941	41782	32142.8	0.378344
hsa-miR-25-5p	1851.8	1425.78	0.376075
hsa-miR-7706	4088.09	3150.24	0.375661
hsa-miR-130b-5p	1178.04	1451.38	-0.301012
hsa-miR-148b-3p	8690.3	10900.1	-0.326655
hsa-miR-185-5p	6385.49	8015.12	-0.3277
hsa-miR-221-5p	2653.64	3338.33	-0.33062
hsa-miR-28-5p	568.207	723.146	-0.345667
hsa-miR-224-5p	23823.9	30334.5	-0.348469
hsa-miR-452-5p	9677.42	12328.9	-0.349204
hsa-miR-183-5p	10345.1	13255.9	-0.357518
hsa-let-7e-5p	17474.4	22501.4	-0.364664
hsa-miR-4473	956.311	1236.39	-0.368913
hsa-miR-192-5p	116604	152816	-0.390156
hsa-miR-641	429.607	565.792	-0.394608
hsa-miR-10a-3p	7736.28	10261.2	-0.407229
hsa-miR-141-3p	3174.15	4240.08	-0.417423
hsa-miR-27a-3p	21733.5	29032.1	-0.417657
hsa-miR-196a-5p	1038.81	1390.69	-0.41999
hsa-miR-374b-5p	3815.76	5144.84	-0.431118
hsa-miR-155-5p	449.423	606.731	-0.432007
hsa-miR-196b-5p	1842.01	2485.94	-0.432502
hsa-miR-374c-3p	3806.7	5138.47	-0.432758
hsa-miR-18a-5p	870.118	1174.83	-0.432966
hsa-miR-629-5p	1680.17	2281.51	-0.440269
hsa-miR-215-5p	416.253	571.375	-0.452777
hsa-miR-101-3p	4823.59	6640.63	-0.460852
hsa-let-7c-5p	2584.48	3581.99	-0.47016
hsa-miR-128-3p	16386.4	22725.6	-0.471712
hsa-miR-26a-5p	70522.5	97902.1	-0.473231
hsa-miR-374a-5p	1298.63	1809.32	-0.478172
hsa-miR-7-1-3p	493.352	694.113	-0.490438
hsa-miR-4485-3p	511.911	721.981	-0.497017
hsa-miR-182-5p	10240.1	14466.3	-0.498313
hsa-miR-146b-5p	342.694	487.075	-0.502229
hsa-miR-455-5p	1630.95	2312.38	-0.502656
hsa-let-7a-3p	346.519	496.301	-0.514677
hsa-miR-27b-3p	28335	40503.5	-0.5154
hsa-miR-577	343.168	496.513	-0.530311
hsa-miR-132-5p	204.561	295.991	-0.532279
hsa-let-7a-5p	66808.2	97490.4	-0.545207
hsa-miR-548k	215.921	317.307	-0.551547
hsa-miR-582-3p	1311.27	1926.76	-0.55419
hsa-miR-141-5p	435.807	642.351	-0.556617
hsa-miR-96-5p	1946.03	2915.32	-0.582366
hsa-miR-24-1-5p	104.294	157.843	-0.586517
hsa-miR-21-5p	308765	467474	-0.598374
hsa-miR-374b-3p	114.461	174.918	-0.604039
hsa-miR-552-3p	1355.42	2065.22	-0.606153
hsa-miR-340-3p	166.869	256.337	-0.61509
hsa-miR-429	25695.5	39545.9	-0.62196
hsa-let-7i-5p	57412.7	89074.2	-0.633603
hsa-miR-340-5p	1575.71	2459.35	-0.641673
hsa-miR-142-5p	100.976	158.642	-0.642099
hsa-miR-335-5p	360.918	569.471	-0.656699
hsa-miR-548o-3p	1112.76	1760.95	-0.660775
hsa-let-7g-5p	31062.1	49359.9	-0.668119
hsa-miR-135b-5p	769.163	1239.56	-0.68682
hsa-miR-26b-5p	7210.74	11779.3	-0.707832
hsa-miR-15b-3p	471.31	772.859	-0.709814
hsa-miR-576-3p	349.161	578.865	-0.725784
hsa-miR-98-5p	2450.29	4071.22	-0.7318
hsa-miR-454-3p	573.067	958.542	-0.74033
hsa-miR-30d-3p	100.078	168.112	-0.746252
hsa-miR-16-2-3p	1066.79	1806.58	-0.758542
hsa-miR-548p	46.7194	80.3937	-0.771545
hsa-let-7f-5p	55068.5	94693.7	-0.782007
hsa-miR-181b-3p	45.7564	80.9056	-0.823112
hsa-miR-22-5p	124.581	221.502	-0.826778
hsa-miR-3529-3p	167210	299743	-0.842053
hsa-miR-7-5p	168031	301329	-0.842599
hsa-miR-19a-3p	327.867	590.631	-0.846777
hsa-miR-651-5p	25.3463	46.656	-0.87149
hsa-miR-548ah-3p	41.0361	77.4535	-0.903934
hsa-miR-1278	41.3831	80.1339	-0.933926
hsa-miR-32-3p	39.559	79.0911	-0.979644
hsa-miR-4677-3p	34.8669	74.6343	-1.08486
hsa-miR-379-5p	7.43913	19.3491	-1.3473
hsa-miR-548am-3p	12.6102	32.9231	-1.36622
hsa-miR-3143	1.27578	7.5142	-2.52258
