# Supplementary material for: Parvimonas micra activates the Ras/ERK/c-Fos pathway by upregulating miR-218-5p to promote colorectal cancer progression
Source: J Exp Clin Cancer Res. 2023 Jan 10;42:13. doi: 10.1186/s13046-022-02572-2 (PMC9830783; doi:10.1186/s13046-022-02572-2)
Supplement: Supplementary file 5 — Additional file 5. [file 13046_2022_2572_MOESM5_ESM.xlsx]

## Sheet: Sheet1
Supplemental table 4 Differential mirRNAs for exosome sequencing
sRNA	Pm42_readcount	BL_readcount	log2FoldChange
hsa-miR-370-3p	72	0	8.74604
hsa-miR-379-5p	53	0	8.30524
hsa-miR-493-3p	41	0	7.93621
hsa-let-7e-3p	34	0	7.66733
hsa-miR-135b-3p	29	0	7.43907
hsa-miR-411-5p	29	0	7.43907
hsa-miR-494-3p	27	0	7.3366
hsa-miR-3140-3p	22	0	7.04317
hsa-miR-34a-5p	22	0	7.04317
hsa-miR-493-5p	22	0	7.04317
hsa-miR-424-3p	17	0	6.67441
hsa-miR-4741	17	0	6.67441
hsa-miR-100-5p	7167	35	6.63759
hsa-miR-1247-5p	16	0	6.58783
hsa-miR-1269b	16	0	6.58783
hsa-miR-2682-5p	15	0	6.49572
hsa-miR-642b-3p	15	0	6.49572
hsa-miR-4658	14	0	6.39733
hsa-miR-432-5p	13	0	6.29173
hsa-miR-654-5p	13	0	6.29173
hsa-miR-29c-5p	12	0	6.17778
hsa-miR-3128	12	0	6.17778
hsa-miR-3609	12	0	6.17778
hsa-miR-5091	12	0	6.17778
hsa-miR-543	12	0	6.17778
hsa-miR-765	12	0	6.17778
hsa-miR-139-3p	11	0	6.05406
hsa-miR-3121-3p	11	0	6.05406
hsa-miR-323a-3p	11	0	6.05406
hsa-miR-654-3p	11	0	6.05406
hsa-miR-6826-5p	11	0	6.05406
hsa-miR-6858-5p	11	0	6.05406
hsa-miR-10392-5p	10	0	5.91873
hsa-miR-126-5p	10	0	5.91873
hsa-miR-134-5p	10	0	5.91873
hsa-miR-16-1-3p	10	0	5.91873
hsa-miR-30c-2-3p	10	0	5.91873
hsa-miR-34c-5p	10	0	5.91873
hsa-miR-4474-3p	10	0	5.91873
hsa-miR-4511	10	0	5.91873
hsa-miR-503-5p	10	0	5.91873
hsa-miR-6773-5p	10	0	5.91873
hsa-miR-6777-5p	10	0	5.91873
hsa-miR-1976	9	0	5.76937
hsa-miR-3124-5p	9	0	5.76937
hsa-miR-3187-5p	9	0	5.76937
hsa-miR-4498	9	0	5.76937
hsa-miR-744-3p	9	0	5.76937
hsa-miR-767-5p	9	0	5.76937
hsa-miR-381-3p	136	3	4.42848
hsa-miR-218-5p	46	1	4.3783
hsa-miR-2276-3p	29	1	3.71579
hsa-miR-328-3p	25	1	3.503
hsa-miR-1224-5p	22	1	3.31989
hsa-miR-4504	21	1	3.25329
hsa-miR-326	60	3	3.25016
hsa-miR-151a-5p	54	3	3.09861
hsa-miR-320d	280	16	3.08584
hsa-miR-18b-5p	35	3	2.47543
hsa-miR-451a	43	4	2.36571
hsa-miR-193b-3p	187	20	2.18343
hsa-miR-501-3p	64	7	2.14271
hsa-miR-486-5p	66	8	1.99643
hsa-miR-374b-5p	741	101	1.83734
hsa-miR-155-5p	990	135	1.8369
hsa-miR-1246	185	298	-1.72381
hsa-miR-1-3p	73	132	-1.88908
hsa-miR-1278	23	50	-2.14909
hsa-miR-3176	8	19	-2.26107
hsa-miR-3913-5p	9	22	-2.30511
hsa-miR-548e-3p	25	61	-2.31609
hsa-miR-148a-3p	2610	6451	-2.34234
hsa-miR-590-3p	7	18	-2.37183
hsa-miR-301b-3p	8	21	-2.40487
hsa-miR-29b-3p	93	289	-2.67051
hsa-miR-32-3p	6	21	-2.81005
hsa-miR-7704	3	11	-2.84346
hsa-miR-3168	7	26	-2.90033
hsa-miR-184	159	586	-2.91749
hsa-miR-624-5p	1	5	-3.15817
hsa-miR-6816-3p	1	5	-3.15817
hsa-miR-9-5p	1	5	-3.15817
hsa-miR-10395-3p	5	26	-3.37229
hsa-miR-142-5p	5	31	-3.62531
hsa-miR-7705	5	39	-3.95574
hsa-miR-1250-5p	4	32	-3.98124
hsa-miR-4700-5p	1	17	-4.90719
hsa-miR-101-2-5p	0	5	-5.95506
hsa-miR-199b-5p	0	5	-5.95506
hsa-miR-4431	0	5	-5.95506
hsa-miR-4639-5p	0	5	-5.95506
hsa-miR-5000-3p	0	5	-5.95506
hsa-miR-549a-5p	0	5	-5.95506
hsa-miR-144-3p	0	6	-6.21422
hsa-miR-203a-5p	0	6	-6.21422
hsa-miR-3120-3p	0	6	-6.21422
hsa-miR-627-5p	0	6	-6.21422
hsa-miR-6804-5p	0	6	-6.21422
hsa-miR-5090	0	7	-6.43383
hsa-miR-375-5p	0	9	-6.79269
hsa-miR-3156-5p	0	10	-6.94339
hsa-miR-511-5p	0	10	-6.94339
hsa-miR-514a-3p	0	10	-6.94339
