# Supplementary material for: Parvimonas micra activates the Ras/ERK/c-Fos pathway by upregulating miR-218-5p to promote colorectal cancer progression
Source: J Exp Clin Cancer Res. 2023 Jan 10;42:13. doi: 10.1186/s13046-022-02572-2 (PMC9830783; doi:10.1186/s13046-022-02572-2)
Supplement: Supplementary file 6 — Additional file 6. [file 13046_2022_2572_MOESM6_ESM.xlsx]

## Sheet: Samples collected in this exper
The information of samples collected in this experiment
Sample No.	patient's identification number	Age	Gender	BMI	Location
30	417435	70	female	20.43	Ascending colon
31	418529	58	female	24.04	Ascending colon
32	415952	83	female	26.67	Sigmoid colon
33	416149	32	female	19.05	Ascending colon
35	418863	52	male	25.65	Sigmoid colon
36	417285	64	male	35.49	Rectum
39	288772	84	male	27.04	Rectum
41	420052	51	male	30.1	Rectum
42	421671	80	male	23.28	Descending colon
44	315476	74	male	20.98	Rectum
45	423078	78	male	19.82	Ascending colon
46	339636	63	male	22.23	Rectum
47	423549	57	female	22.07	Rectum
48	325328	46	female	20.2	Rectum
49	425191	61	male	22.2	Rectum
50	398337	56	male	24.17	Rectum
52	426656	73	female	19.65	Sigmoid colon
53	421854	66	male	23.67	Rectum
44	363540	62	male	22.86	Rectum
57	429924	77	male	25.86	Sigmoid colon
59	429200	74	female	20.96	Rectum
60	439302	54	male	21	Descending colon

## Sheet: Samples from public databases
Paired comparison of PTPRR expression in cancer and adjacent normal tissues of colorectal cancer in the TCGA database
Group	number	minimum	maximum	median	Quartile distance	lower quartile	Upper quartile	Mean	standard deviation	standard error
Normal	50	0.616	4.65	2.705	1.09	2.169	3.259	2.672	0.863	0.122
Tumor	50	0.108	3.741	1.202	1.117	0.698	1.815	1.295	0.861	0.122
Paired comparison of miR-218-5p expression in cancer and adjacent normal tissues of colorectal cancer in the TCGA database
Group	number	minimum	maximum	median	Quartile distance	lower quartile	Upper quartile	Mean	standard deviation	standard error
Normal	11	0	2.467	1.409	1.848	0	1.848	1.14	0.956	0.288
Tumor	11	2.46	5.367	4.315	1.479	3.21	4.689	3.955	0.974	0.294
Unpaired comparison of PTPRR expression in cancer and adjacent normal tissues of colorectal cancer in the TCGA database
Group	number	minimum	maximum	median	Quartile distance	lower quartile	Upper quartile	Mean	standard deviation	standard error
Normal	51	0.616	4.65	2.691	1.056	2.188	3.244	2.663	0.856	0.12
Tumor	647	0.045	4.646	1.22	1.335	0.685	2.02	1.407	0.902	0.035
Unpaired comparison of miR-218-5p expression in cancer and adjacent normal tissues of colorectal cancer in the TCGA database
Group	number	minimum	maximum	median	Quartile distance	lower quartile	Upper quartile	Mean	standard deviation	standard error
Normal	11	0	2.467	1.409	1.848	0	1.848	1.14	0.956	0.288
Tumor	619	0	6.979	3.918	1.333	3.248	4.581	3.875	0.997	0.04
Descriptive statistics of the survival rate of the high-and low-expressed miR-218-5p in the T4 stage samples
Group	Total number	Total number of events	Total deletion
Low	35	8	27
High	35	17	18
Descriptive statistics of the miR-218-5p expression at the T1-T4 stages
Group	number	minimum	maximum	median	Quartile distance	lower quartile	Upper quartile	Mean	standard deviation	standard error
T1	20	2.238	4.791	3.36	1.245	2.951	4.196	3.5	0.797	0.178
T2	103	0	5.523	3.63	1.207	3.01	4.218	3.557	0.975	0.096
T3	420	1.05	6.805	3.976	1.331	3.268	4.599	3.919	0.958	0.047
T4	70	1.534	6.979	4.337	1.541	3.45	4.991	4.128	1.145	0.137
Normal	11	0	2.467	1.409	1.848	0	1.848	1.14	0.956	0.288
MiR-218-5p expression in pathological stage I-IV in TCGA database
Group	number	minimum	maximum	median	Quartile distance	lower quartile	Upper quartile	Mean	standard deviation	standard error
Stage I	104	0	5.523	3.504	1.19	2.992	4.183	3.521	0.957	0.094
Stage II	223	1.51	5.854	3.904	1.381	3.244	4.625	3.882	0.966	0.065
Stage III	179	1.05	6.805	4.054	1.316	3.329	4.645	3.943	0.995	0.074
Stage IV	89	1.16	6.979	4.083	1.234	3.362	4.596	3.995	1.039	0.11
Normal	11	0	2.467	1.409	1.848	0	1.848	1.14	0.956	0.288
PTPRR expression in pathological stage I-IV in TCGA database
Group	number	minimum	maximum	median	Quartile distance	lower quartile	Upper quartile	Mean	standard deviation	standard error
Stage I	111	0.045	3.975	1.091	1.181	0.622	1.804	1.283	0.844	0.08
Stage II	238	0.068	4.466	1.248	1.412	0.66	2.072	1.439	0.942	0.061
Stage III	184	0.11	4.646	1.23	1.318	0.714	2.032	1.422	0.889	0.066
Stage IV	90	0.108	3.98	1.236	1.275	0.736	2.011	1.436	0.928	0.098
Normal	51	0.616	4.65	2.691	1.056	2.188	3.244	2.663	0.856	0.12
ROC curve for the diagnosis of colorectal cancer based on miR-218-5p
Group	number	minimum	maximum	median	Quartile distance	Mean	standard deviation	standard error
Tumor	619	0	6.979	3.918	1.333	3.875	0.997	0.04
Normal	11	0	2.467	1.409	1.848	1.14	0.956	0.288
ROC curve for the diagnosis of colorectal cancer based on PTPRR
Group	number	minimum	maximum	median	Quartile distance	Mean	standard deviation	standard error
Tumor	647	0.045	4.646	1.22	1.335	1.407	0.902	0.035
Normal	51	0.616	4.65	2.691	1.056	2.663	0.856	0.12
